# Supplementary material for: p73α1, an Isoform of the p73 Tumor Suppressor, Modulates Lipid Metabolism and Cancer Cell Growth via Stearoyl-CoA Desaturase-1
Source: Cells. 2022 Aug 13;11(16):2516. doi: 10.3390/cells11162516 (PMC9406568; doi:10.3390/cells11162516)
Supplement: Supplementary file 1 [file cells-11-02516-s001.zip]

Archive with 1 entries (1 files):
- cells-1862339-supplementary.pdf
